# Supplementary material for: Development and Internal Evaluation of an Interpretable AI-Based Composite Score for Psychosocial and Behavioral Screening in Dental Clinics Using a Mamdani Fuzzy Inference System
Source: Medicina (Kaunas). 2026 Feb 21;62(2):412. doi: 10.3390/medicina62020412 (PMC12943033; doi:10.3390/medicina62020412)
Supplement: Supplementary file 1 [file medicina-62-00412-s001.zip]

Archive with 2 entries (2 files):
- Table S1. Complete 48-rule Mamdani FIS rule list for PCS generation (inputs GAD-7, PHQ-9, OBC-21; output PCS).pdf
- Table S2. Demographic characteristics of the analyzed participants (N = 460).pdf
